# Supplementary material for: First discovery of the genus Himalopenetretus (Coleoptera, Carabidae, Patrobini) in China, with description of a new species
Source: Zookeys. 2020 Nov 25;997:145–54. doi: 10.3897/zookeys.997.58125 (PMC7710694; doi:10.3897/zookeys.997.58125)
Supplement: XML Treatment for Himalopenetretus [file zookeys.997.58125-treatment1.xml]

<!DOCTYPE tp:taxon-treatment
  PUBLIC "-//TaxonX//DTD Taxonomic Treatment Publishing DTD v0 20100105//EN" "tax-treatment-NSO.dtd">
<tp:taxon-treatment xmlns:tp="http://www.plazi.org/taxpub"><tp:treatment-meta><kwd-group><label>Taxon classification</label><kwd><named-content xmlns:xlink="http://www.w3.org/1999/xlink" content-type="kingdom">Animalia</named-content></kwd><kwd><named-content xmlns:xlink="http://www.w3.org/1999/xlink" content-type="order">Coleoptera</named-content></kwd><kwd><named-content xmlns:xlink="http://www.w3.org/1999/xlink" content-type="family">Carabidae</named-content></kwd></kwd-group><mixed-citation publication-type="journal"><person-group><name><surname>Yan</surname><given-names>Weifeng</given-names></name><name><surname>Shi</surname><given-names>Hongliang</given-names></name><name><surname>Liang</surname><given-names>Hongbin</given-names></name></person-group><article-title>First discovery of the genus <italic><tp:taxon-name><tp:taxon-name-part taxon-name-part-type="genus" reg="Himalopenetretus">Himalopenetretus</tp:taxon-name-part></tp:taxon-name></italic> (<tp:taxon-name><tp:taxon-name-part taxon-name-part-type="order">Coleoptera</tp:taxon-name-part></tp:taxon-name>, <tp:taxon-name><tp:taxon-name-part taxon-name-part-type="family">Carabidae</tp:taxon-name-part></tp:taxon-name>, <tp:taxon-name><tp:taxon-name-part taxon-name-part-type="tribe">Patrobini</tp:taxon-name-part></tp:taxon-name>) in China, with description of a new species</article-title><source>Zookeys</source><day>25</day><month>11</month><year>2020</year><volume>997</volume><fpage>145</fpage><lpage>154</lpage><pub-id pub-id-type="doi">10.3897/zookeys.997.58125</pub-id></mixed-citation></tp:treatment-meta><tp:nomenclature><tp:taxon-name><object-id xmlns:xlink="http://www.w3.org/1999/xlink" content-type="arpha" xlink:type="simple">670F69B3-9C57-5BC9-A63A-11CBD693A271</object-id>
            <tp:taxon-name-part taxon-name-part-type="genus" reg="Himalopenetretus">Himalopenetretus</tp:taxon-name-part>
          </tp:taxon-name><tp:taxon-authority>Zamotajlov, 2002: 98</tp:taxon-authority></tp:nomenclature><tp:treatment-sec sec-type="type species" id="SECID0EKEAC"><title>Type species.</title><p><italic><tp:taxon-name><tp:taxon-name-part taxon-name-part-type="genus" reg="Ledouxius">Ledouxius</tp:taxon-name-part> <tp:taxon-name-part taxon-name-part-type="species" reg="franzi">franzi</tp:taxon-name-part></tp:taxon-name></italic> Zamotajlov &amp; Sciaky, 1998</p></tp:treatment-sec><tp:treatment-sec sec-type="description" id="SECID0E2EAC"><title>Generic characters.</title><p>The genus can be identified by the following combination of character states: a medium sized <tp:taxon-name><tp:taxon-name-part taxon-name-part-type="tribe">Patrobini</tp:taxon-name-part></tp:taxon-name> with dorsal side reddish brown; body elongate with inconspicuous eyes; first antennomere plurisetose, with one seta distinctly longer than the others; head with four to six pairs of setae between eyes and neck constriction; mandibles strongly elongated, apical tooth absent; submentum with two pairs of setae; lateral margins of pronotum with two to five pairs of setae before middle; elytra without scutellar pore, discal setiferous pores only present on the third interval; fifth meso- and metatarsomeres glabrous or with only a few very minute setae ventrally; apical lamella of aedeagus narrow, nearly straight in lateral view and more or less twisted leftwards in dorsal view, without a tooth or other apical protuberances; endophallus with two groups of copulatory pieces: proximal one near middle, with sharp and hooked apex and a rudimentary flagellum; distal one near end of apical orifice, smaller and bilobed.</p><p><italic><tp:taxon-name><tp:taxon-name-part taxon-name-part-type="genus" reg="Himalopenetretus">Himalopenetretus</tp:taxon-name-part></tp:taxon-name></italic> is most similar to the genus <italic><tp:taxon-name><tp:taxon-name-part taxon-name-part-type="genus" reg="Ledouxius">Ledouxius</tp:taxon-name-part></tp:taxon-name></italic>, as follows: first antennomere plurisetose; submentum with two pairs of setae; lateral margins of pronotum plurisetose; fifth meso- and metatarsomeres without long setae ventrally. However, it can be differentiated from this genus by: (1) head with four to six pairs of setae between eyes and neck constriction; (2) mandibles strongly elongated; (3) eyes less prominent, pronotum subcordate to nearly quadrate; (4) elytra without scutellar pore; (5) apical lamella of aedeagus narrow and more or less twisted leftwards in dorsal view, endophallus possessing a rudimentary flagellum on proximal copulatory pieces. The subgenus <tp:taxon-name><tp:taxon-name-part taxon-name-part-type="genus" reg="Himalopenetretus"/><tp:taxon-name-part taxon-name-part-type="subgenus" reg="Hasarotretus">Hasarotretus</tp:taxon-name-part></tp:taxon-name> of the genus <italic><tp:taxon-name><tp:taxon-name-part taxon-name-part-type="genus" reg="Ledouxius">Ledouxius</tp:taxon-name-part></tp:taxon-name></italic> especially resembles <italic><tp:taxon-name><tp:taxon-name-part taxon-name-part-type="genus" reg="Himalopenetretus">Himalopenetretus</tp:taxon-name-part></tp:taxon-name></italic> in the absence of apical teeth on the mandibles, but is different in the many important characters mentioned above.</p><p>Besides with <italic><tp:taxon-name><tp:taxon-name-part taxon-name-part-type="genus" reg="Ledouxius">Ledouxius</tp:taxon-name-part></tp:taxon-name></italic>, species of <italic><tp:taxon-name><tp:taxon-name-part taxon-name-part-type="genus" reg="Himalopenetretus">Himalopenetretus</tp:taxon-name-part></tp:taxon-name></italic> also share some characters with the genus <italic><tp:taxon-name><tp:taxon-name-part taxon-name-part-type="genus" reg="Deltomerodes">Deltomerodes</tp:taxon-name-part></tp:taxon-name></italic>, including the extremely long temporae, the leftwards twisted apical lamella of the aedeagus, and basal part of proximal copulatory piece forming a flagellum. However, the latter genus is different in: (1) mandibles normal, not elongated; (2) head with two to four pairs of setae between eyes and neck constriction; (3) pronotum somewhat elongate and flask-shaped, lateral margins with only one (rarely two) pairs of setae before middle; (4) elytra with additional discal setiferous pores present on the fifth or seventh intervals.</p><p><italic><tp:taxon-name><tp:taxon-name-part taxon-name-part-type="genus" reg="Himalopenetretus">Himalopenetretus</tp:taxon-name-part></tp:taxon-name></italic> includes the following three species occurring in the Western Himalayas (Map <xref ref-type="fig" rid="F5">2</xref>):</p><p><italic><tp:taxon-name><tp:taxon-name-part taxon-name-part-type="genus" reg="Himalopenetretus">Himalopenetretus</tp:taxon-name-part> <tp:taxon-name-part taxon-name-part-type="species" reg="falciger">falciger</tp:taxon-name-part></tp:taxon-name></italic> (Heinz &amp; Ledoux, 1989): Pakistan (Gilgit);</p><p><italic><tp:taxon-name><tp:taxon-name-part taxon-name-part-type="genus" reg="Himalopenetretus">Himalopenetretus</tp:taxon-name-part> <tp:taxon-name-part taxon-name-part-type="species" reg="franzi">franzi</tp:taxon-name-part></tp:taxon-name></italic> (Zamotajlov &amp; Sciaky, 1998): India (Uttar Pradesh, Tapovan);</p><p><italic><tp:taxon-name><tp:taxon-name-part taxon-name-part-type="genus" reg="Himalopenetretus">Himalopenetretus</tp:taxon-name-part> <tp:taxon-name-part taxon-name-part-type="species" reg="burangensis">burangensis</tp:taxon-name-part></tp:taxon-name></italic> sp. nov.: China (Xizang, Burang).</p></tp:treatment-sec><tp:treatment-sec><!--Section generated to contain objects referenced in tp:taxon-treatment.--><fig id="F5" position="float" orientation="portrait"><object-id xmlns:xlink="http://www.w3.org/1999/xlink" content-type="doi" xlink:type="simple">10.3897/zookeys.997.58125.map2</object-id><object-id xmlns:xlink="http://www.w3.org/1999/xlink" content-type="arpha" xlink:type="simple">A033063F-4BD8-5133-8DAE-268A26F5ADF1</object-id><label>Map 2.</label><caption><p>Distribution map for <italic><tp:taxon-name><tp:taxon-name-part taxon-name-part-type="genus" reg="Himalopenetretus">Himalopenetretus</tp:taxon-name-part></tp:taxon-name></italic> species: <italic><tp:taxon-name><tp:taxon-name-part taxon-name-part-type="genus" reg="Himalopenetretus">H.</tp:taxon-name-part> <tp:taxon-name-part taxon-name-part-type="species" reg="burangensis">burangensis</tp:taxon-name-part></tp:taxon-name></italic> sp. nov. (red); <italic><tp:taxon-name><tp:taxon-name-part taxon-name-part-type="genus" reg="Himalopenetretus">H.</tp:taxon-name-part> <tp:taxon-name-part taxon-name-part-type="species" reg="franzi">franzi</tp:taxon-name-part></tp:taxon-name></italic> (blue); <italic><tp:taxon-name><tp:taxon-name-part taxon-name-part-type="genus" reg="Himalopenetretus">H.</tp:taxon-name-part> <tp:taxon-name-part taxon-name-part-type="species" reg="falciger">falciger</tp:taxon-name-part></tp:taxon-name></italic> (magenta).</p></caption><graphic xmlns:xlink="http://www.w3.org/1999/xlink" xlink:href="zookeys-997-145-g005.jpg" position="float" orientation="portrait" xlink:type="simple" id="oo_479454.jpg"><uri content-type="original_file" xlink:type="simple">https://binary.pensoft.net/fig/479454</uri></graphic></fig></tp:treatment-sec></tp:taxon-treatment>
