# Supplementary material for: First discovery of the genus Himalopenetretus (Coleoptera, Carabidae, Patrobini) in China, with description of a new species
Source: Zookeys. 2020 Nov 25;997:145–54. doi: 10.3897/zookeys.997.58125 (PMC7710694; doi:10.3897/zookeys.997.58125)
Supplement: XML Treatment for Himalopenetretus burangensis [file zookeys.997.58125-treatment2.xml]

<!DOCTYPE tp:taxon-treatment
  PUBLIC "-//TaxonX//DTD Taxonomic Treatment Publishing DTD v0 20100105//EN" "tax-treatment-NSO.dtd">
<tp:taxon-treatment xmlns:tp="http://www.plazi.org/taxpub"><tp:treatment-meta><kwd-group><label>Taxon classification</label><kwd><named-content xmlns:xlink="http://www.w3.org/1999/xlink" content-type="kingdom">Animalia</named-content></kwd><kwd><named-content xmlns:xlink="http://www.w3.org/1999/xlink" content-type="order">Coleoptera</named-content></kwd><kwd><named-content xmlns:xlink="http://www.w3.org/1999/xlink" content-type="family">Carabidae</named-content></kwd></kwd-group><mixed-citation publication-type="journal"><person-group><name><surname>Yan</surname><given-names>Weifeng</given-names></name><name><surname>Shi</surname><given-names>Hongliang</given-names></name><name><surname>Liang</surname><given-names>Hongbin</given-names></name></person-group><article-title>First discovery of the genus <italic><tp:taxon-name><tp:taxon-name-part taxon-name-part-type="genus" reg="Himalopenetretus">Himalopenetretus</tp:taxon-name-part></tp:taxon-name></italic> (<tp:taxon-name><tp:taxon-name-part taxon-name-part-type="order">Coleoptera</tp:taxon-name-part></tp:taxon-name>, <tp:taxon-name><tp:taxon-name-part taxon-name-part-type="family">Carabidae</tp:taxon-name-part></tp:taxon-name>, <tp:taxon-name><tp:taxon-name-part taxon-name-part-type="tribe">Patrobini</tp:taxon-name-part></tp:taxon-name>) in China, with description of a new species</article-title><source>Zookeys</source><day>25</day><month>11</month><year>2020</year><volume>997</volume><fpage>145</fpage><lpage>154</lpage><pub-id pub-id-type="doi">10.3897/zookeys.997.58125</pub-id></mixed-citation></tp:treatment-meta><tp:nomenclature><tp:taxon-name><object-id xmlns:xlink="http://www.w3.org/1999/xlink" content-type="arpha" xlink:type="simple">6225D837-CC9B-5984-AC60-3F5BE00EE4C1</object-id>
            <tp:taxon-name-part taxon-name-part-type="genus" reg="Himalopenetretus">Himalopenetretus</tp:taxon-name-part>
            <tp:taxon-name-part taxon-name-part-type="species" reg="burangensis">burangensis</tp:taxon-name-part>
            <object-id xmlns:xlink="http://www.w3.org/1999/xlink" content-type="zoobank" xlink:type="simple">http://zoobank.org/1A44B1F4-43D7-4F6D-8FCF-F66249B06181</object-id>
          </tp:taxon-name><tp:taxon-status xmlns:xlink="http://www.w3.org/1999/xlink" xlink:type="simple">sp. nov.</tp:taxon-status></tp:nomenclature><tp:treatment-sec sec-type="type locality" id="SECID0E6JAC"><title>Type locality.</title><p>China, Xizang: Burang County.</p></tp:treatment-sec><tp:treatment-sec sec-type="type material" id="SECID0EEKAC"><title>Type material.</title><p><bold><italic>Holotype</italic></bold>: male (<named-content xmlns:xlink="http://www.w3.org/1999/xlink" content-type="dwc:institutional_code" xlink:type="simple">IZAS</named-content>), “Xizang, Ngari Pref., Burang County, Burang Town. N of Tinkar pass, alpine meadow. <named-content xmlns:xlink="http://www.w3.org/1999/xlink" content-type="dwc:verbatimCoordinates" xlink:type="simple"><named-content content-type="geo-json" specific-use="{&#34;type&#34;:&#34;Point&#34;,&#34;coordinates&#34;:[81.066100,30.208500]}" id="NCID0EXKAC" xlink:type="simple">30.2085N, 81.0661E</named-content></named-content>, 4800m.”; “under stone, 2019. VII. 15, Shi HL lgt., Exp. BJFU 2019”; “DNA sample series number SHL2019--Xiz006”; “HOLOTYPE♂ <italic><tp:taxon-name><tp:taxon-name-part taxon-name-part-type="genus" reg="Himalopenetretus">Himalopenetretus</tp:taxon-name-part> <tp:taxon-name-part taxon-name-part-type="species" reg="burangensis">burangensis</tp:taxon-name-part></tp:taxon-name></italic> sp. nov., des. YAN &amp; SHI, 2020” [red label].</p></tp:treatment-sec><tp:treatment-sec sec-type="diagnosis" id="SECID0EHLAC"><title>Diagnosis.</title><p>The new species is diagnosable in the genus by: tarsomeres dorsally glabrous; pronotum subquadrate, lateral margins straight before posterior angles, which are a little pointed, disc with a pair of small concavities to the side of the median line, lateral margins with two or three pairs of setae before middle; apical lamella of aedeagus elongate and evidently twisted leftwards, apex a little capitate and hooked leftwards.</p><p>The new species is most similar to <italic><tp:taxon-name><tp:taxon-name-part taxon-name-part-type="genus" reg="Himalopenetretus">H.</tp:taxon-name-part> <tp:taxon-name-part taxon-name-part-type="species" reg="franzi">franzi</tp:taxon-name-part></tp:taxon-name></italic>, but the latter species is different from it in: pronotum subcordate, lateral margins evidently sinuate before posterior angles, disc without concavities, lateral margins with four or five pairs of setae before middle; apical lamella of aedeagus shorter, only very weakly twisted leftwards, apex simple, narrowly triangular. The other species of the genus, <italic><tp:taxon-name><tp:taxon-name-part taxon-name-part-type="genus" reg="Himalopenetretus">H.</tp:taxon-name-part> <tp:taxon-name-part taxon-name-part-type="species" reg="falciger">falciger</tp:taxon-name-part></tp:taxon-name></italic>, is quite different from these two species in having tarsi dorsally pubescent and in many other respects.</p></tp:treatment-sec><tp:treatment-sec sec-type="description" id="SECID0EEMAC"><title>Description.</title><p>Habitus as in Figure <xref ref-type="fig" rid="F1">1</xref>. Medium-sized for a <tp:taxon-name><tp:taxon-name-part taxon-name-part-type="tribe">Patrobini</tp:taxon-name-part></tp:taxon-name> species (L = 9.2 mm; <abbrev xmlns:xlink="http://www.w3.org/1999/xlink" xlink:title="width of elytra" id="ABBRID0ETMAC" xlink:type="simple">EW</abbrev> = 2.9 mm).</p><fig id="F1" position="float" orientation="portrait"><object-id xmlns:xlink="http://www.w3.org/1999/xlink" content-type="doi" xlink:type="simple">10.3897/zookeys.997.58125.figure1</object-id><object-id xmlns:xlink="http://www.w3.org/1999/xlink" content-type="arpha" xlink:type="simple">43B8DA07-70C8-5D81-8937-91AE044EFC56</object-id><label>Figure 1.</label><caption><p><italic><tp:taxon-name><tp:taxon-name-part taxon-name-part-type="genus" reg="Himalopenetretus">Himalopenetretus</tp:taxon-name-part> <tp:taxon-name-part taxon-name-part-type="species" reg="burangensis">burangensis</tp:taxon-name-part></tp:taxon-name></italic> sp. nov. (holotype male, <named-content xmlns:xlink="http://www.w3.org/1999/xlink" content-type="dwc:institutional_code" xlink:type="simple">IZAS</named-content>). Habitus and labels. Scale bar: 1.0 mm.</p></caption><graphic xmlns:xlink="http://www.w3.org/1999/xlink" xlink:href="zookeys-997-145-g001.jpg" position="float" orientation="portrait" xlink:type="simple" id="oo_479450.jpg"><uri content-type="original_file" xlink:type="simple">https://binary.pensoft.net/fig/479450</uri></graphic></fig><p><italic>General appearance</italic>: Dorsal side reddish brown, shiny, without metallic luster; head, mandibles and pronotum brown, elytra a little lighter; antennae, palpi and legs light reddish-brown; ventral side largely dark brown, abdominal sternum reddish-brown. Dorsal side glabrous and smooth except for lateral margins and basal foveae of pronotum punctate. Microsculpture invisible on head and pronotum, isodiametric on elytra, hardly visible near base, strong in apical third.</p><p><italic>Head</italic>: Broad and ovate; surface smooth, without prominent punctures. Mandibles strongly elongated, narrow, without an apical tooth (Figs <xref ref-type="fig" rid="F2">2</xref>, <xref ref-type="fig" rid="F2">3</xref>); apical maxillary palpomere broadest in middle, penultimate and antepenultimate ones with ring of apical setae; ligula with two apical setae. Antennae pubescent from third antennomere; first antennomere plurisetose, with one seta distinctly longer than the others; second antennomere glabrous except subapical ring of setae (Fig. <xref ref-type="fig" rid="F2">5</xref>). Eyes very small, inconspicuous, not convex; temporae long, much longer than eye diameter, moderately tumid; neck constriction rather shallow. Frontal furrows short but very deep, extended to level of posterior edge of eyes, slightly divergent posteriorly, almost parallel; with five or six setae between eyes and neck constriction on each side (holotype with six on the left side and five on the right side), including: one supraorbital seta near level of middle of eyes, three setae between posterior margins of eyes and neck constriction, one or two setae adjoining to neck constriction. Mentum basally with two rather deep longitudinal foveae, tooth narrow and bifid, apical notch shallow; submentum with two setae on each side (Fig. <xref ref-type="fig" rid="F2">6</xref>).</p><p><italic>Pronotum</italic>: Nearly quadrate, a little broad, <abbrev xmlns:xlink="http://www.w3.org/1999/xlink" xlink:title="width of pronotum" id="ABBRID0EQOAC" xlink:type="simple">PW</abbrev>/<abbrev xmlns:xlink="http://www.w3.org/1999/xlink" xlink:title="length of pronotum" id="ABBRID0EUOAC" xlink:type="simple">PL</abbrev> = 1.24, faintly wider than head, <abbrev xmlns:xlink="http://www.w3.org/1999/xlink" xlink:title="width of pronotum" id="ABBRID0EYOAC" xlink:type="simple">PW</abbrev>/<abbrev xmlns:xlink="http://www.w3.org/1999/xlink" xlink:title="width of head" id="ABBRID0E3OAC" xlink:type="simple">HW</abbrev> = 1.23, widest near anterior third, fairly convex, moderately constricted posteriorly. Anterior margin nearly straight; lateral margins fairly rounded in front, without prominent sinuation before posterior angles; posterior margin nearly straight; anterior angles rounded but distinct, slightly protruding anteriorly; posterior angles near rectangular, apex slightly pointed outwards. Anterior transverse impression shallow, sparsely punctate; basal foveae shallow, coarsely punctate and wrinkled; disk smooth, with a pair of shallow concavities to the side of median line (Fig. <xref ref-type="fig" rid="F2">4</xref>); median line distinct, almost reaching both extremities; lateral grooves coarsely punctate. Lateral margins each with two or three setae before middle (holotype with two setae on the left and three setae on the right); one pair of setae situated a little before posterior angles.</p><p><italic>Elytra</italic>: Oblong-ovate, depressed; <abbrev xmlns:xlink="http://www.w3.org/1999/xlink" xlink:title="length of elytra" id="ABBRID0EIPAC" xlink:type="simple">EL</abbrev>/<abbrev xmlns:xlink="http://www.w3.org/1999/xlink" xlink:title="width of elytra" id="ABBRID0EMPAC" xlink:type="simple">EW</abbrev> = 1.66, widest near posterior third; humeri narrowly rounded, humeral tooth indistinct; lateral margins fairly widened and flat. Intervals slightly convex; striae well incised, finely punctate basally; scutellar stria long, situated between elytra suture and first striae, apex free, scutellar pore absent; third interval with five setiferous pores, all adjoining third stria, the first one near basal fifth; fifth interval with one setiferous pore near apex; umbilicate series on ninth interval composed of eight to ten pores, nearly equally arranged, a little denser in posterior areas.</p><p><italic>Ventral side</italic>: Prosternum smooth, propleuron densely punctate; mesosternum and mesopleuron wrinkled, mesopleuron with sporadic coarse punctures; mesepimeron narrow, slightly widened laterally, suture separating mesepisternum and mesosternum joining lateral margin of metasternum; metepisternum rather long and narrow, not punctate. Lateral areas of abdominal sternites slightly rugose, abdominal sternite IV to VI with two setae near middle on each side; VII with one or two setae on each side in male (holotype with two setae on the left and one seta on the right).</p><p><italic>Legs</italic>: Males with the first two protarsomeres slightly expanded, the second protarsomere distinctly wider than the third one which nearly triangular; the fourth protarsomere evidently bilobed; metatrochanter normal, not protruding or exceeding lateral margin of body; tarsomeres generally glabrous dorsally, only with a few very minute setae; the fifth meso- and metatarsomeres generally glabrous ventrally, with one to three pairs of minute setae (Fig. <xref ref-type="fig" rid="F2">7</xref>).</p><fig id="F2" position="float" orientation="portrait"><object-id xmlns:xlink="http://www.w3.org/1999/xlink" content-type="doi" xlink:type="simple">10.3897/zookeys.997.58125.figures2-7</object-id><object-id xmlns:xlink="http://www.w3.org/1999/xlink" content-type="arpha" xlink:type="simple">10037472-175B-5075-B1B6-B67B7FB45F77</object-id><label>Figures 2–7.</label><caption><p><italic><tp:taxon-name><tp:taxon-name-part taxon-name-part-type="genus" reg="Himalopenetretus">Himalopenetretus</tp:taxon-name-part> <tp:taxon-name-part taxon-name-part-type="species" reg="burangensis">burangensis</tp:taxon-name-part></tp:taxon-name></italic> sp. nov. (holotype male, <named-content xmlns:xlink="http://www.w3.org/1999/xlink" content-type="dwc:institutional_code" xlink:type="simple">IZAS</named-content>). <bold>2</bold> Dorsal side of head <bold>3</bold> Lateral side of head <bold>4</bold> Dorsal side of pronotum <bold>5</bold> First three segments of antennae <bold>6</bold> Labium <bold>7</bold> Lateral side of metatarsomeres. Scale bars: 0.5 mm (<bold>a</bold> for <bold>2–4</bold>, <bold>b</bold> for <bold>5–7</bold>).</p></caption><graphic xmlns:xlink="http://www.w3.org/1999/xlink" xlink:href="zookeys-997-145-g002.jpg" position="float" orientation="portrait" xlink:type="simple" id="oo_479451.jpg"><uri content-type="original_file" xlink:type="simple">https://binary.pensoft.net/fig/479451</uri></graphic></fig><p><italic>Male genitalia</italic> (Figs <xref ref-type="fig" rid="F3">8–13</xref>): Median lobe of aedeagus strongly bent at base, gutter-shaped and opened dorsally; in lateral view apical lamella nearly straight; in dorsal view apical lamella very elongate and narrow, gradually attenuated towards apex and prominently twisted leftwards, apex capitate, forming a faint hook to the left. Armature of endophallus consisting of two groups of copulatory pieces: proximal one near middle with sharp and hooked apex and a rudimentary flagellum; distal one near end of apical orifice, smaller and bilobed. Left paramere larger than right one, both short but sharply contracted towards apex, each with two long apical setae.</p><fig id="F3" position="float" orientation="portrait"><object-id xmlns:xlink="http://www.w3.org/1999/xlink" content-type="doi" xlink:type="simple">10.3897/zookeys.997.58125.figures8-13</object-id><object-id xmlns:xlink="http://www.w3.org/1999/xlink" content-type="arpha" xlink:type="simple">850B935B-2E6D-57CD-BDCE-F0395680B76F</object-id><label>Figures 8–13.</label><caption><p><italic><tp:taxon-name><tp:taxon-name-part taxon-name-part-type="genus" reg="Himalopenetretus">Himalopenetretus</tp:taxon-name-part> <tp:taxon-name-part taxon-name-part-type="species" reg="burangensis">burangensis</tp:taxon-name-part></tp:taxon-name></italic> sp. nov. (holotype male, <named-content xmlns:xlink="http://www.w3.org/1999/xlink" content-type="dwc:institutional_code" xlink:type="simple">IZAS</named-content>). <bold>8</bold> Right paramere of aedeagus <bold>9</bold> Left paramere of aedeagus <bold>10–13</bold> Median lobe of aedeagus, right lateral view (<bold>10, 12</bold>), ventral view (<bold>11, 13</bold>) <bold>12, 13</bold> were captured after the genitalia were treated with a 10% KOH solution for 12h to show features of the endophallus. Scale bar: 0.5 mm.</p></caption><graphic xmlns:xlink="http://www.w3.org/1999/xlink" xlink:href="zookeys-997-145-g003.jpg" position="float" orientation="portrait" xlink:type="simple" id="oo_479452.jpg"><uri content-type="original_file" xlink:type="simple">https://binary.pensoft.net/fig/479452</uri></graphic></fig><p>Female unknown.</p></tp:treatment-sec><tp:treatment-sec sec-type="distribution" id="SECID0EADAE"><title>Distribution.</title><p>This species is known only from the holotype from Burang, Xizang (Map <xref ref-type="fig" rid="F4">1</xref>).</p><fig id="F4" position="float" orientation="portrait"><object-id xmlns:xlink="http://www.w3.org/1999/xlink" content-type="doi" xlink:type="simple">10.3897/zookeys.997.58125.map1</object-id><object-id xmlns:xlink="http://www.w3.org/1999/xlink" content-type="arpha" xlink:type="simple">909C08CC-CE3F-556F-9A9B-9B9995378ED9</object-id><label>Map 1.</label><caption><p>Distribution map for <italic><tp:taxon-name><tp:taxon-name-part taxon-name-part-type="genus" reg="Himalopenetretus">Himalopenetretus</tp:taxon-name-part> <tp:taxon-name-part taxon-name-part-type="species" reg="burangensis">burangensis</tp:taxon-name-part></tp:taxon-name></italic> sp. nov. (red).</p></caption><graphic xmlns:xlink="http://www.w3.org/1999/xlink" xlink:href="zookeys-997-145-g004.jpg" position="float" orientation="portrait" xlink:type="simple" id="oo_479453.jpg"><uri content-type="original_file" xlink:type="simple">https://binary.pensoft.net/fig/479453</uri></graphic></fig></tp:treatment-sec><tp:treatment-sec sec-type="etymology" id="SECID0ECEAE"><title>Etymology.</title><p>The new species is named after its type locality, Burang County.</p></tp:treatment-sec><tp:treatment-sec sec-type="remarks" id="SECID0EHEAE"><title>Remarks.</title><p>Among the three species of the genus <italic><tp:taxon-name><tp:taxon-name-part taxon-name-part-type="genus" reg="Himalopenetretus">Himalopenetretus</tp:taxon-name-part></tp:taxon-name></italic>, <italic><tp:taxon-name><tp:taxon-name-part taxon-name-part-type="genus" reg="Himalopenetretus">H.</tp:taxon-name-part> <tp:taxon-name-part taxon-name-part-type="species" reg="burangensis">burangensis</tp:taxon-name-part></tp:taxon-name></italic> sp. nov. could be closest to <italic><tp:taxon-name><tp:taxon-name-part taxon-name-part-type="genus" reg="Himalopenetretus">H.</tp:taxon-name-part> <tp:taxon-name-part taxon-name-part-type="species" reg="franzi">franzi</tp:taxon-name-part></tp:taxon-name></italic> for their near distribution ranges and morphological similarities. In particular, the dorsally glabrous tarsomeres of these two species could be of taxonomic significance.</p><p>The results of a phylogenetic analysis by <xref ref-type="bibr" rid="B4">Zamotajlov (2002)</xref> indicate a close relationship between <italic><tp:taxon-name><tp:taxon-name-part taxon-name-part-type="genus" reg="Himalopenetretus">Himalopenetretus</tp:taxon-name-part></tp:taxon-name></italic> and <italic><tp:taxon-name><tp:taxon-name-part taxon-name-part-type="genus" reg="Ledouxius">Ledouxius</tp:taxon-name-part></tp:taxon-name></italic>, and the subgenus <tp:taxon-name><tp:taxon-name-part taxon-name-part-type="genus" reg="Ledouxius">Ledouxius</tp:taxon-name-part> (<tp:taxon-name-part taxon-name-part-type="subgenus" reg="Hasarotretus">Hasarotretus</tp:taxon-name-part>)</tp:taxon-name> has some intermediate character states between these two genera (<xref ref-type="bibr" rid="B6">Zamotajlov and Sciaky 2006</xref>). In general, <italic><tp:taxon-name><tp:taxon-name-part taxon-name-part-type="genus" reg="Himalopenetretus">H.</tp:taxon-name-part> <tp:taxon-name-part taxon-name-part-type="species" reg="burangensis">burangensis</tp:taxon-name-part></tp:taxon-name></italic> sp. nov. fits most of the generic characters of <italic><tp:taxon-name><tp:taxon-name-part taxon-name-part-type="genus" reg="Himalopenetretus">Himalopenetretus</tp:taxon-name-part></tp:taxon-name></italic> previously suggested (<xref ref-type="bibr" rid="B4">Zamotajlov 2002</xref>), but the lateral margins of pronotum with two or three setae before middle make the new species somewhat resemble the genus <italic><tp:taxon-name><tp:taxon-name-part taxon-name-part-type="genus" reg="Ledouxius">Ledouxius</tp:taxon-name-part></tp:taxon-name></italic>. However, from its general habitus, male genitalia, and many other respects, the new species clearly belongs to the genus <italic><tp:taxon-name><tp:taxon-name-part taxon-name-part-type="genus" reg="Himalopenetretus">Himalopenetretus</tp:taxon-name-part></tp:taxon-name></italic>. Thus, the generic diagnosis of this genus should be slightly modified to include the new species, as follows: pronotum lateral margins with two to five setae before middle.</p><p>The discovery of this new species extends the eastern limit of the known distribution of the genus <italic><tp:taxon-name><tp:taxon-name-part taxon-name-part-type="genus" reg="Himalopenetretus">Himalopenetretus</tp:taxon-name-part></tp:taxon-name></italic>. Considering that all the species of this genus are very rare, and that explorations in high mountains of the Western Himalayas are relatively inadequate, the discovery of additional new species is expected from the nearby areas, such as southwestern Xizang and Nepal (Map <xref ref-type="fig" rid="F5">2</xref>).</p><fig id="F5" position="float" orientation="portrait"><object-id xmlns:xlink="http://www.w3.org/1999/xlink" content-type="doi" xlink:type="simple">10.3897/zookeys.997.58125.map2</object-id><object-id xmlns:xlink="http://www.w3.org/1999/xlink" content-type="arpha" xlink:type="simple">A033063F-4BD8-5133-8DAE-268A26F5ADF1</object-id><label>Map 2.</label><caption><p>Distribution map for <italic><tp:taxon-name><tp:taxon-name-part taxon-name-part-type="genus" reg="Himalopenetretus">Himalopenetretus</tp:taxon-name-part></tp:taxon-name></italic> species: <italic><tp:taxon-name><tp:taxon-name-part taxon-name-part-type="genus" reg="Himalopenetretus">H.</tp:taxon-name-part> <tp:taxon-name-part taxon-name-part-type="species" reg="burangensis">burangensis</tp:taxon-name-part></tp:taxon-name></italic> sp. nov. (red); <italic><tp:taxon-name><tp:taxon-name-part taxon-name-part-type="genus" reg="Himalopenetretus">H.</tp:taxon-name-part> <tp:taxon-name-part taxon-name-part-type="species" reg="franzi">franzi</tp:taxon-name-part></tp:taxon-name></italic> (blue); <italic><tp:taxon-name><tp:taxon-name-part taxon-name-part-type="genus" reg="Himalopenetretus">H.</tp:taxon-name-part> <tp:taxon-name-part taxon-name-part-type="species" reg="falciger">falciger</tp:taxon-name-part></tp:taxon-name></italic> (magenta).</p></caption><graphic xmlns:xlink="http://www.w3.org/1999/xlink" xlink:href="zookeys-997-145-g005.jpg" position="float" orientation="portrait" xlink:type="simple" id="oo_479454.jpg"><uri content-type="original_file" xlink:type="simple">https://binary.pensoft.net/fig/479454</uri></graphic></fig></tp:treatment-sec><ref-list><ref id="B4"><mixed-citation xmlns:xlink="http://www.w3.org/1999/xlink" xlink:type="simple"><person-group><name name-style="western"><surname>Zamotajlov</surname><given-names>A</given-names></name></person-group> (<year>2002</year>) Inferring phylogenetic system of the carabid subfamily <tp:taxon-name><tp:taxon-name-part taxon-name-part-type="subfamily">Patrobinae</tp:taxon-name-part></tp:taxon-name> (<tp:taxon-name><tp:taxon-name-part taxon-name-part-type="order">Coleoptera</tp:taxon-name-part></tp:taxon-name>, <tp:taxon-name><tp:taxon-name-part taxon-name-part-type="family">Carabidae</tp:taxon-name-part></tp:taxon-name>). Zoological Institute of Russian Academy of Sciences, St. Petersburg (Meetings in memory N.A. Cholodkovsky. Iss. 55): 1–145.</mixed-citation></ref><ref id="B6"><mixed-citation xmlns:xlink="http://www.w3.org/1999/xlink" xlink:type="simple"><person-group><name name-style="western"><surname>Zamotajlov</surname><given-names>A</given-names></name><name name-style="western"><surname>Sciaky</surname><given-names>R</given-names></name></person-group> (<year>2006</year>) <article-title>Further contribution to the systematics of the carabid tribe <tp:taxon-name><tp:taxon-name-part taxon-name-part-type="tribe">Patrobini</tp:taxon-name-part></tp:taxon-name> (<tp:taxon-name><tp:taxon-name-part taxon-name-part-type="order">Coleoptera</tp:taxon-name-part></tp:taxon-name>: <tp:taxon-name><tp:taxon-name-part taxon-name-part-type="family">Carabidae</tp:taxon-name-part></tp:taxon-name>). Proceedings of the Russian Entomological Society, St.</article-title><source>Petersburg</source><volume>77</volume>: <fpage>98</fpage>–<lpage>110</lpage>.</mixed-citation></ref></ref-list></tp:taxon-treatment>
